# Supplementary material for: The evolution of a counter-defense mechanism in a virus constrains its host range
Source: eLife. 2022 Aug 4;11:e79549. doi: 10.7554/eLife.79549 (PMC9391042; doi:10.7554/eLife.79549)
Supplement: Figure 5—figure supplement 1—source data 2. [file elife-79549-fig5-figsupp1-data2.zip]

Archive with 1 entries (1 files):
- F5S1SD2.eps
